# Supplementary material for: Fine Mapping and Whole-Genome Resequencing Identify the Seed Coat Color Gene in Brassica rapa
Source: PLoS One. 2016 Nov 9;11(11):e0166464. doi: 10.1371/journal.pone.0166464 (PMC5102352; doi:10.1371/journal.pone.0166464)
Supplement: S1 Table — (XLS) [file pone.0166464.s002.xls]

## Sheet: Sheet1
Supplementary table 1 Genes located in the overlapping candidate region for Brsc1
Gene	Start	Stop	Strand	E（value）	Arabidopsis orthologs	Annotation
Bra029419	18255871	18259267	+	0	AT4G11860	FUNCTIONS IN: molecular_function unknown; INVOLVED IN: biological_process unknown; LOCATED IN: cytosol, nucleus, plasma membrane; EXPRESSED IN: 25 plant structures; EXPRESSED DURING: 14 growth stages; CONTAINS InterPro DOMAIN/s: Protein of unknown function DUF544 (InterPro:IPR007518), Ubiquitin interacting motif (InterPro:IPR003903); BEST Arabidopsis thaliana protein match is: unknown protein (TA…
Bra028100	18269569	18271044	+	8e-179	AT4G36710	transcription factor
Bra028099	18281651	18283118	-	7e-82	AT2G18550	HB-2, ATHB21; HB-2 (HOMEOBOX-2); DNA binding / transcription factor
Bra028098	18315130	18316563	+	0	AT2G18570	UDP-glucoronosyl/UDP-glucosyl transferase family protein
Bra028096	18329843	18330922	+	1e-155	AT2G18620	geranylgeranyl pyrophosphate synthase, putative / GGPP synthetase, putative / farnesyltranstransferase, putative
Bra028095	18340566	18341744	+	1e-151	AT2G18630	unknown protein
Bra028094	18368869	18369377	-	3e-40	AT2G18640	GGPS4; GGPS4 (GERANYLGERANYL PYROPHOSPHATE SYNTHASE 4); farnesyltranstransferase
Bra028092	18388196	18390696	+	5e-177	AT3G04600	tRNA synthetase class I (W and Y) family protein
Bra028097	18321849	18324886	+	0	AT2G18590	carbohydrate transmembrane transporter/ sugar:hydrogen symporter
Bra028093	18370601	18371827	-	1e-125	AT2G18650	MEE16; MEE16 (maternal effect embryo arrest 16); protein binding / zinc ion binding
Bra028091	18391541	18392021	-	7e-60	AT2G18660	EXLB3; EXLB3 (EXPANSIN-LIKE B3 PRECURSOR)
Bra028090	18427443	18429465	-	0.13	AT5G37350	RIO1 family protein
Bra028088	18446094	18447778	+	8e-72	AT1G35460	basic helix-loop-helix (bHLH) family protein
Bra028086	18473794	18475730	-	1.2	AT5G15140	aldose 1-epimerase family protein
Bra028085	18490421	18493175	-	0	AT1G35470	SPla/RYanodine receptor (SPRY) domain-containing protein
Bra028089	18435583	18438488	-	0	AT1G35510	unknown protein
Bra028087	18458107	18459546	-	0	ATCG00490	RBCL; large subunit of RUBISCO. Protein is tyrosine-phosphorylated and its phosphorylation state is modulated in response to ABA in Arabidopsis thaliana seeds.
Bra028084	18516725	18517084	+	1e-37	AT1G35430	unknown protein
Bra028081	18546813	18547839	+	7e-05	AT3G43470	nucleic acid binding / zinc ion binding
Bra028079	18568787	18572672	+	0.1	AT1G15830	unknown protein
Bra028077	18588348	18589002	+	1e-42	AT5G24710	FUNCTIONS IN: molecular_function unknown; INVOLVED IN: biological_process unknown; LOCATED IN: plasma membrane; EXPRESSED IN: 23 plant structures; EXPRESSED DURING: 14 growth stages; CONTAINS InterPro DOMAIN/s: WD40 repeat-like (InterPro:IPR011046), WD40 repeat, region (InterPro:IPR017986), WD40 repeat (InterPro:IPR001680), WD40/YVTN repeat-like (InterPro:IPR015943); Has 46946 Blast hits to 23834…
Bra028083	18524584	18524981	+	8e-24	AT1G75220	integral membrane protein, putative
Bra028080	18550575	18560030	-	0.0008	AT5G10550	GTE2; GTE2 (Global transcription factor group E 2); DNA binding
Bra028078	18574861	18576033	+	1.3	AT2G27210	BSL3; kelch repeat-containing serine/threonine phosphoesterase family protein
Bra028075	18597189	18598250	+	1e-116	AT1G35330	zinc finger (C3HC4-type RING finger) family protein
Bra028082	18529312	18530441	-	2e-132	AT1G35420	dienelactone hydrolase family protein
Bra028076	18591862	18592377	-	0.28	AT5G03940	FFC, 54CP, CPSRP54, SRP54CP; CPSRP54 (CHLOROPLAST SIGNAL RECOGNITION PARTICLE 54 KDA SUBUNIT); 7S RNA binding / GTP binding / mRNA binding / signal sequence binding
Bra028074	18611827	18612168	+	2.2	AT5G55050	GDSL-motif lipase/hydrolase family protein
Bra028071	18623548	18630407	+	0.19	AT1G25540	PFT1; PFT1 (PHYTOCHROME AND FLOWERING TIME 1); transcription coactivator
Bra028070	18648820	18651185	+	0.084	AT3G14172	FUNCTIONS IN: molecular_function unknown; INVOLVED IN: biological_process unknown; LOCATED IN: cellular_component unknown; BEST Arabidopsis thaliana protein match is: COP1-interacting protein-related (TAIR:AT1G72410.1); Has 2665 Blast hits to 1956 proteins in 215 species: Archae - 2; Bacteria - 189; Metazoa - 878; Fungi - 141; Plants - 132; Viruses - 5; Other Eukaryotes - 1318 (source: NCBI BLink)
Bra028072	18618089	18619256	-	1.4	AT4G26000	PEP; PEP (PEPPER); RNA binding / nucleic acid binding
Bra028069	18656350	18658353	+	7e-108	AT1G35340	ATP-dependent protease La (LON) domain-containing protein
Bra028073	18615297	18616152	-	0.37	AT5G22450	unknown protein
Bra028068	18665030	18666188	-	4e-139	AT1G35160	GRF4, 14-3-3PHI, GF14 PHI; GF14 PHI (GF14 PROTEIN PHI CHAIN); protein binding / protein phosphorylated amino acid binding
Bra028067	18711357	18713121	-	1e-129	AT1G34790	TT1; TT1 (transparent testa 1); transcription factor
Bra028066	18729657	18738629	-	1.2	AT2G20510	ATTIM44-1; ATTIM44-1; protein-transmembrane transporting ATPase
Bra028064	18755822	18756325	-	0.12	AT4G25430	unknown protein
Bra028065	18746834	18747915	-	1e-139	AT1G34750	protein phosphatase 2C, putative / PP2C, putative
Bra028063	18758966	18760812	-	2e-158	AT1G34670	AtMYB93; AtMYB93 (myb domain protein 93); DNA binding / transcription factor
Bra028062	18821808	18822329	+	0.5	AT3G58210	meprin and TRAF homology domain-containing protein / MATH domain-containing protein
Bra028061	18840281	18842541	-	0	AT1G34630	unknown protein
Bra028060	18886224	18886906	+	0.84	AT1G21380	VHS domain-containing protein / GAT domain-containing protein
Bra028059	18894253	18895875	+	1e-61	AT1G34570	unknown protein
Bra028058	18907860	18911569	+	0	AT1G34550	EMB2756; EMB2756 (EMBRYO DEFECTIVE 2756)
Bra028057	18921431	18923458	+	2e-161	AT1G34430	EMB3003; EMB3003 (embryo defective 3003); acyltransferase/ dihydrolipoyllysine-residue acetyltransferase/ protein binding
Bra028056	18928417	18929036	+	3e-12	AT3G55000	TON1A, TON1; TON1A (TONNEAU 1)
